# Supplementary material for: Synthesis of Trifluoromethylated Pyrimido[1,2-b]indazole Derivatives through the Cyclocondensation of 3-Aminoindazoles with Ketoester and Their Functionalization via Suzuki-Miyaura Cross-Coupling and SNAr Reactions
Source: Molecules. 2023 Dec 20;29(1):44. doi: 10.3390/molecules29010044 (PMC10779788; doi:10.3390/molecules29010044)
Supplement: Supplementary file 1 [file molecules-29-00044-s001.zip]

Archive with 1 entries (1 files):
- molecules-2769145-supplementary.pdf
